# Supplementary material for: Predictive Utility of Biochemical Markers for the Diagnosis and Prognosis of Gestational Diabetes Mellitus
Source: Int J Mol Sci. 2024 Oct 30;25(21):11666. doi: 10.3390/ijms252111666 (PMC11545977; doi:10.3390/ijms252111666)
Supplement: Supplementary file 1 [file ijms-25-11666-s001.zip]

Archive with 1 entries (1 files):
- ijms-3272905-supplementary.pdf
